# Supplementary material for: Sommera cusucoana, a new species of Rubiaceae from Honduras
Source: PhytoKeys. 2015 Oct 13;(57):1–9. doi: 10.3897/phytokeys.57.5339 (PMC4698512; doi:10.3897/phytokeys.57.5339)
Supplement: XML Treatment for Sommera cusucoana [file phytokeys.57.5339-treatment1.xml]

<!DOCTYPE tp:taxon-treatment
  PUBLIC "-//TaxonX//DTD Taxonomic Treatment Publishing DTD v0 20100105//EN" "tax-treatment-NSO.dtd">
<tp:taxon-treatment xmlns:tp="http://www.plazi.org/taxpub"><tp:treatment-meta><kwd-group><label>Taxon classification</label><kwd><named-content content-type="kingdom">Plantae</named-content></kwd><kwd><named-content content-type="order">Gentianales</named-content></kwd><kwd><named-content content-type="family">Rubiaceae</named-content></kwd></kwd-group><mixed-citation publication-type="journal"><person-group><name><surname>Lorence</surname><given-names>David H.</given-names></name><name><surname>Dietzsch</surname><given-names>Anke C.</given-names></name><name><surname>Kelly</surname><given-names>Daniel L.</given-names></name></person-group><article-title><italic><tp:taxon-name><tp:taxon-name-part taxon-name-part-type="genus">Sommera</tp:taxon-name-part> <tp:taxon-name-part taxon-name-part-type="species">cusucoana</tp:taxon-name-part></tp:taxon-name></italic>, a new species of <tp:taxon-name><tp:taxon-name-part taxon-name-part-type="family">Rubiaceae</tp:taxon-name-part></tp:taxon-name> from Honduras</article-title><source>PhytoKeys</source><day>13</day><month>10</month><year>2015</year><volume>2015</volume><issue>57</issue><fpage>1</fpage><lpage>9</lpage><pub-id pub-id-type="doi">10.3897/phytokeys.57.5339</pub-id></mixed-citation></tp:treatment-meta><tp:nomenclature><tp:taxon-name>
                        <tp:taxon-name-part taxon-name-part-type="genus">Sommera</tp:taxon-name-part>
                        <tp:taxon-name-part taxon-name-part-type="species">cusucoana</tp:taxon-name-part>
                        <object-id xmlns:xlink="http://www.w3.org/1999/xlink" content-type="ipni" xlink:type="simple">urn:lsid:ipni.org:names:77150371-1</object-id>
                    </tp:taxon-name><tp:taxon-authority>Lorence, D. Kelly &amp; A. Dietzsch</tp:taxon-authority><tp:taxon-status xmlns:xlink="http://www.w3.org/1999/xlink" xlink:type="simple">sp. nov.</tp:taxon-status><xref ref-type="fig" rid="F2">Figures 2</xref><xref ref-type="fig" rid="F3">, 3</xref><xref ref-type="fig" rid="F4">, 4</xref></tp:nomenclature><tp:treatment-sec sec-type="Type"><title>Type.</title><p>Honduras. Prov. Cortes, W of San Pedro Sula. El Cortecito campsite (near left bank of river), Parque Nacional El Cusuco, Sierra de Merendón, UTM 361834 1716534 + 11 m, 1333 m alt., 5 July 2013, D. L. Kelly, A. C. Dietzsch &amp; W. Lopez 15079 (Holotype <named-content xmlns:xlink="http://www.w3.org/1999/xlink" content-type="dwc:institutional_code" xlink:type="simple">TEFH</named-content>!, Isotypes <named-content xmlns:xlink="http://www.w3.org/1999/xlink" content-type="dwc:institutional_code" xlink:type="simple">MO</named-content> and <named-content xmlns:xlink="http://www.w3.org/1999/xlink" content-type="dwc:institutional_code" xlink:type="simple">TCD</named-content>).</p></tp:treatment-sec><tp:treatment-sec sec-type="Diagnosis"><title>Diagnosis.</title><p>Differs from its congeners by the combination of large, obovate leaves with long red petioles, glabrous or glabrate intervenal areas, red stipules, inflorescences 2–4-flowered, sparsely pubescent, with red axes, flowers with red hypanthium and calyx, and mature fruits dark red with long pedicels.</p><!--PageBreak--></tp:treatment-sec><tp:treatment-sec sec-type="Description"><title>Description.</title><p>Tree 10 m high, branchlets 5–6 mm in diam., glabrous, finely ribbed when dry, with sparse, pale +/- ellipsoidal lenticels. <bold>Leaves</bold> opposite, blades 21.5–30 × 10.2–15 cm, obovate, acuminate, finely pointed, cuneate and +/- asymmetrical at base, drying membranaceous, glabrous above, strigillose beneath on costa and 2°–4° veins, intervenal areas glabrous, 2° veins 13–14 pairs, eucamptodromous, venation prominulous; petioles 4.5–9 cm long, sparsely strigillose, red when fresh; <bold>stipules narrowly</bold> deltate to lanceolate, 3–3.8 cm long, when fresh red with thin white margins, glabrous, caducous. <bold>Inflorescences</bold> 5.5–6.5 × 3–7 cm, dichasial, 2–3–4-flowered, axes sparsely strigillose, red when fresh; peduncle 2.5–3.8 cm long, bracts oblong-elliptic, c. 1 mm long, caducous; pedicels 1–2.8 cm long, with bract scars medially. <bold>Flowers</bold> with hypanthium 5 × 3–4 mm, turbinate to obovoid, glabrous; <!--PageBreak--><!--PageBreak-->calyx limb red, cupuliform, 2–3 mm long with the tube 0.6–1 mm long, externally glabrous, lobes 5, 1–1.2 × 2 mm, broadly triangular, obtuse, equal, margins densely ciliolate; corolla cylindrical-funnelform, yellowish-cream, fleshy, tube 10–11 × 2.8–3 mm, externally densely hirtellous-tomentose, lobes 5, 1.5 × 3 mm, triangular-ovate, densely papillose-puberulent internally; anthers, style and stigmas not seen. <bold>Fruits</bold> 12–15 × 9–13 mm, subglobose to broadly ellipsoid, dark red at maturitiy, glabrous. <bold>Seeds</bold> numerous, 1–1.8 mm long, irregularly polygonal-angulate, testa dark brown, reticulate. (Figures <xref ref-type="fig" rid="F3">3</xref>, <xref ref-type="fig" rid="F4">4</xref>).</p><fig id="F2" position="float" orientation="portrait"><label>Figure 2.</label><caption><p>Scan of Holotype specimen of <italic><tp:taxon-name><tp:taxon-name-part taxon-name-part-type="genus">Sommera</tp:taxon-name-part> <tp:taxon-name-part taxon-name-part-type="species">cusucoana</tp:taxon-name-part></tp:taxon-name></italic> (to be deposited at <named-content xmlns:xlink="http://www.w3.org/1999/xlink" content-type="dwc:institutional_code" xlink:type="simple">TEFH</named-content>).</p></caption><graphic xmlns:xlink="http://www.w3.org/1999/xlink" xlink:href="phytokeys-057-001-g002.jpg" position="float" orientation="portrait" xlink:type="simple" id="oo_60129.jpg"/></fig><fig id="F3" position="float" orientation="portrait"><label>Figure 3.</label><caption><p><italic><tp:taxon-name><tp:taxon-name-part taxon-name-part-type="genus">Sommera</tp:taxon-name-part> <tp:taxon-name-part taxon-name-part-type="species">cusucoana</tp:taxon-name-part></tp:taxon-name></italic>. <bold>A</bold> Tip of shoot with infructescence and leaf pair emerging between pair of stipules. Note red color of stipules, petioles, and infructescences <bold>B</bold> Freshly cut branch with inflorescence and infructescences. Photos by A.C. Dietzsch, 5 July 2013.</p></caption><graphic xmlns:xlink="http://www.w3.org/1999/xlink" xlink:href="phytokeys-057-001-g003.jpg" position="float" orientation="portrait" xlink:type="simple" id="oo_60130.jpg"/></fig><fig id="F4" position="float" orientation="portrait"><label>Figure 4.</label><caption><p><italic><tp:taxon-name><tp:taxon-name-part taxon-name-part-type="genus">Sommera</tp:taxon-name-part> <tp:taxon-name-part taxon-name-part-type="species">cusucoana</tp:taxon-name-part></tp:taxon-name></italic>. <bold>A</bold> Tip of shoot with flower, developing fruits, and leaf pair emerging between pair of stipules <bold>B</bold> Flower at anthesis and developing fruit (appearing dark because in shadow). Photos by A.C. Dietzsch, 5 July 2013.</p></caption><graphic xmlns:xlink="http://www.w3.org/1999/xlink" xlink:href="phytokeys-057-001-g004.jpg" position="float" orientation="portrait" xlink:type="simple" id="oo_60131.jpg"/></fig></tp:treatment-sec><tp:treatment-sec sec-type="Habitat and ecology"><title>Habitat and ecology.</title><p>Only two individual trees were located, about the same size and within a few meters of each other. The site is within Cusuco National Park, in the upper slopes of the Sierra del Merendón. These upper slopes (highest point 2242 m) are largely covered by montane rain forest vegetation. The bedrock is composed of a mixture of gneiss and schist (<xref ref-type="bibr" rid="B10">The Nature Conservancy et al. 1994</xref>); slopes are steep and soils are strongly acidic (D.L. Kelly &amp; A.C. Dietzsch, unpublished data).</p><p>The type locality, at 1333 m, is at the bottom of a deep, narrow valley, about 25–50 m from the bank of a small river. The site is riparian rain forest, dominated by tall trees, mainly <italic><tp:taxon-name><tp:taxon-name-part taxon-name-part-type="genus">Liquidambar</tp:taxon-name-part> <tp:taxon-name-part taxon-name-part-type="species">styraciflua</tp:taxon-name-part></tp:taxon-name></italic> L. and <italic><tp:taxon-name><tp:taxon-name-part taxon-name-part-type="genus">Cedrela</tp:taxon-name-part> <tp:taxon-name-part taxon-name-part-type="species">odorata</tp:taxon-name-part></tp:taxon-name></italic> L. The microclimate is moist and the vegetation lush and species-rich. The vicinity shows minor levels of disturbance: human disturbance due to the proximity of a seasonal camp-site with radiating trails, and natural disturbance due to wind-throw, and land-slips on the steeper slopes.</p></tp:treatment-sec><tp:treatment-sec sec-type="Etymology"><title>Etymology.</title><p>The name honors the Cusuco National Park in which it was found.</p></tp:treatment-sec><tp:treatment-sec sec-type="Discussion"><title>Discussion.</title><p><italic><tp:taxon-name><tp:taxon-name-part taxon-name-part-type="genus">Sommera</tp:taxon-name-part> <tp:taxon-name-part taxon-name-part-type="species">cusucoana</tp:taxon-name-part></tp:taxon-name></italic> differs from its Mesoamerican congeners by the combination of large, obovate leaves with long red petioles, glabrous or glabrate intervenal areas, red stipules, lax, sparsely pubescent 2–4-flowered inflorescences with red axes, flowers with red hypanthium and calyx, and long flowering and fruiting pedicels. Floral hypanthia and fruits of <italic><tp:taxon-name><tp:taxon-name-part taxon-name-part-type="genus">Sommera</tp:taxon-name-part> <tp:taxon-name-part taxon-name-part-type="species">cusucoana</tp:taxon-name-part></tp:taxon-name></italic> are bright red at all developmental stages. Herbarium label notes for other <italic><tp:taxon-name><tp:taxon-name-part taxon-name-part-type="genus">Sommera</tp:taxon-name-part></tp:taxon-name></italic> species indicate fruits are green when immature and ripen red, at least in <italic><tp:taxon-name><tp:taxon-name-part taxon-name-part-type="genus">Sommera</tp:taxon-name-part> <tp:taxon-name-part taxon-name-part-type="species">chiapensis</tp:taxon-name-part></tp:taxon-name></italic>, <italic><tp:taxon-name><tp:taxon-name-part taxon-name-part-type="genus">Sommera</tp:taxon-name-part> <tp:taxon-name-part taxon-name-part-type="species">donnell-smithii</tp:taxon-name-part></tp:taxon-name></italic> and <italic><tp:taxon-name><tp:taxon-name-part taxon-name-part-type="genus">Sommera</tp:taxon-name-part> <tp:taxon-name-part taxon-name-part-type="species">montana</tp:taxon-name-part></tp:taxon-name></italic>, and possibly white in <italic><tp:taxon-name><tp:taxon-name-part taxon-name-part-type="genus">Sommera</tp:taxon-name-part> <tp:taxon-name-part taxon-name-part-type="species">grandis</tp:taxon-name-part></tp:taxon-name></italic> (Mexico). Only <italic><tp:taxon-name><tp:taxon-name-part taxon-name-part-type="genus">Sommera</tp:taxon-name-part> <tp:taxon-name-part taxon-name-part-type="species">chiapensis</tp:taxon-name-part></tp:taxon-name></italic> Brandegee (Chiapas, Guatemala, Honduras) has flowers with similarly short, broadly triangular calyx lobes 1–2 mm long, but it differs in having shorter petioles 2–5 cm long, cymes with (4–)6–12 flowers, shorter corollas with tube 4–8 mm long, and smaller fruits 5–9 mm in diameter.</p></tp:treatment-sec><ref-list><ref id="B10"><mixed-citation xmlns:xlink="http://www.w3.org/1999/xlink" xlink:type="simple">The Nature Conservancy, Fundación Ecologista “Hector Rodrigo Pastor Fasquelle” &amp; Paca 1994. Evaluación Ecológica Rápida (EER) Parque Nacional “El Cusuco” y Cordillera del Merendón. Unpublished report.</mixed-citation></ref></ref-list></tp:taxon-treatment>
